# Supplementary material for: The Cashew Pseudofruit (Anacardium occidentale): Composition, Processing Effects on Bioactive Compounds and Potential Benefits for Human Health
Source: Foods. 2024 Jul 26;13(15):2357. doi: 10.3390/foods13152357 (PMC11311269; doi:10.3390/foods13152357)
Supplement: Supplementary file 1 [file foods-13-02357-s001.zip]

Archive with 1 entries (1 files):
- foods-3101041-supplementary.pdf
